# Supplementary material for: The Effect of Retinoic Acid on Arsenite-Transformed Malignant UROtsa Bladder Cancer Cells: In Vitro Model of Basal Muscle-Invasive Bladder Cancer
Source: Cancers (Basel). 2024 Mar 17;16(6):1178. doi: 10.3390/cancers16061178 (PMC10969336; doi:10.3390/cancers16061178)
Supplement: Supplementary file 1 [file cancers-16-01178-s001.zip]

Archive with 1 entries (1 files):
- cancers-2896974-supplementary.pdf
